# Supplementary material for: Emerging T-cell lymphomas after CAR T-cell therapy
Source: Leukemia. 2025 Apr 7;39(6):1337–41. doi: 10.1038/s41375-025-02574-x (PMC12133562; doi:10.1038/s41375-025-02574-x)
Supplement: Supplementary file 1 — Supplementary Table 1 [file 41375_2025_2574_MOESM1_ESM.xlsx]

## Sheet: Details
Supplementary Table 1: Details on molecular characterization of published CAR+ T-cell lymphoma patients
		Type of Molecular Analyses
		Prior to CAR T therapy					CAR T product (infusion product)					Post CAR T therapy
		Mutation detection/genomic variants	TCR clonality analysis	Transcriptome	Cell surface marker / Immunophenotyping	Integration site analysis	Mutation detection/genomic variants	TCR clonality analysis	Transcriptome	Cell surface marker / Immunophenotyping	Integration Site analysis	Mutation detection/genomic variants	TCR clonality analysis	Transcriptome	Cell surface marker / Immunophenotyping	Integration Site analysis
Micklethwaite et al. Blood, 2021	clinical trial (ACTRN12617001579381)	WGS of CD4+ T cells (unknown coverage); targeted NGS (to track genes often mutated in hematological malignancies)		WTS of flow-cytometry sorted CD4+ T cells of healthy donors			WGS of CD4+ T cells (unknown coverage); targeted NGS (to track genes often mutated in hematological malignancies)		WTS of flow-cytometry sorted CD4+ T cells	single-cell AbSeq and FACS	ddPCR	WGS of PBMCs and malignant CAR T cells (unknown coverage); targeted NGS (to track genes often mutated in hematological malignancies)	TCRG and TRB complementary-determining region 3 sequencing	WTS of malignant CAR T cells compared with flow-cytometry sorted CD4+ T cells	single-cell AbSeq and FACS	ddPCR with subsequent WGS
Kobbe et al., Blood, 2021	real-world evidence	Targeted sequencing and WGS (+ error corrected NGS/duplex sequencing) of apheresis product used for autologous stem-cell transplantation (ASCT) and the apheris product used for CAR Tcell genneration (+CD34+ flow-sorted hematopoietic stem-progenitor cells and their progeny)	RT-qPCR of ASCT and CAR T-cell apheresis product		spectral flow cytometry or leukapheresis for autologous transplant		Targeted sequencing and WGS (+error corrected NGS/duplex sequencing) of CAR T cell product (+CD34+ flow-sorted hematopoietic stem-progenitor cells and their progeny)				S-EPTS/LM-PCR, (+ ddPCR to quantify CAR vector copy number)	Targeted sequencing and WGS of CAR+ T cell lymphoma (+CD34+ flow-sorted hematopoietic stem-progenitor cells and their progeny)	Targeted DNA-seq with TRB-VG and TRG primer sets according to EuroClonality-NGS working group; Amplicon TRB and TRG NGS, RT-qPCR		flow cytometry of bone marrow cells	S-EPTS/LM-PCR, (+ ddPCR to quantify CAR vector copy number)
Dulery et al. Nat Med, 2025	registry data (RWE)												TCR gamma rearrangement studies by PCR		immunohistochemistry	Integration Site Loop Amplification
Braun et al. Nat Med, 2025	real-world evidence	WGS of apheresis sample	scTCR-Seq	scRNA-Seq	CITE-Seq	WGS of apheresis sample (as control)						WGS	scTCR-Seq	scRNA-Seq, spatial transcriptomics	CITE-Seq; flow cytometry of peripheral blood and bone marrow cells	WGS of sorted CAR+ T cells
Ozdemirli et al., NEJM, 2024	real-world evidence	WGS of 2015 PBMC sample	PCR and NGS for TCR gamma-chain genes from unsorted whole-blood samples (2015 sample)			WGS of PBMC of 2015 sample (as control)						DNA-Seq of FFPE tissue	PCR and NGS for TCR gamma-chain genes from unsorted whole-blood samples (2023 sample) and duodenal biopsy	bulk mRNA-Seq of FFPE tissue (=WES of duodenal tumor)	immunohistochemistry and flow cytometry of duodenal biopsies; flow-cytometry of blood sample	WGS of PBMC of 2023 sample + duodenal tumor obtained 8 months after CAR T cell therapy
Harrison et al., NEJM, 2025	clinical trial (CARTITUDE-4)	Targeted DNA-Seq in bone marrow aspirate DNA from trial entry, and error-corrected NGS (TwinStrand duplex sequencing) on leukapheresis samples collected for ASCT two years before CAR T cell exposure + prior to cilta-cel manufacturing (Patient 1); WGS of apheresis product prior CAR-T therapy (Patient 2)	TCRbeta sequencing using the hsTCRB assay					TCRbeta sequencing using the hsTCRB assay			Anchored Multiplex PCR Sequencing (only Patient 1)	Targeted DNA-Seq of skin biopsy and circulating T cells; WES of lymph-node biopsy; WGS of lymph-node biopsy (all Patient 1)	TCRbeta sequencing using the hsTCRB assay		flow-cytometry; immunhistochemistry	Anchored Multiplex PCR Sequencing of peripheral blood and lymph node
Hosoya et al., ASH, 2024	real-world evidence											Heme-STAMP (targeted DNA-Seq)	high-throughput sequencing of the TCR (TCR-HTS)		FACS of duodenum and iluem biopsy
Perica et al., NEGM, 2025	real-world evidence	WES of preinfusion blood sample	TCR-Seq of PBMCs									WES of duodenal biopsy	TCR-Seq in duodenal biopsy, TCR-Seq of PBMCs, single-cell TCR-Seq with VDJ sequencing from PBMCs pooled from 3 time points (days 14, 28, 74)		Immunohistochemistry	CAR integration of duodenal biopsy

## Sheet: Summary
		Type of Molecular Analyses
		Prior to CAR T therapy					CAR T product (infusion product)					Post CAR T therapy
		Mutation detection/ genomic variants	TCR clonality analysis	Transcriptome	Cell surface marker / Immunophenotyping	Integration site analysis	Mutation detection/ genomic variants	TCR clonality analysis	Transcriptome	Cell surface marker / Immunophenotyping	Integration Site analysis	Mutation detection/ genomic variants	TCR clonality analysis	Transcriptome	Cell surface marker / Immunophenotyping	Integration Site analysis
Micklethwaite et al. Blood, 2021 (n=2 cases)	clinical trial (ACTRN12617001579381)	y	n	y	n	n	y	n	y	y	y	y	y	y	y	y
Kobbe et al., Blood, 2021	real-world evidence	y	y	n	n	n	y	n	n	n	y	y	y	n	y	y
Dulery et al. Nat Med, 2025	registry data (RWE)	n	n	n	n	n	n	n	n	n	n	n	y	n	y	y
Braun et al. Nat Med, 2025	real-world evidence	y	y	y	y	y	n	n	n	n	n	y	y	y	y	y
Ozdemirli et al., NEJM, 2024	real-world evidence	y	y	n	n	y	n	n	n	n	n	y	y	y	n	y
Harrison et al., NEJM, 2025 (n=2 cases)	clinical trial (CARTITUDE-4)	y	y	n	n	n	n	n	n	n	n	y	y	n	y	y
Hosoya et al., ASH, 2025	real-world evidence	n	n	n	n	n	n	n	n	n	n	y	y	n	y	n
Perica et al., NEGM, 2025	real-world evidence	y	y	n	n	n	n	n	n	n	n	y	y	n	y	y
